# Supplementary material for: Transplantation of Mesenchymal Stem Cells: A Potential Adjuvant Therapy for COVID-19
Source: Front Bioeng Biotechnol. 2020 Nov 5;8:557652. doi: 10.3389/fbioe.2020.557652 (PMC7674275; doi:10.3389/fbioe.2020.557652)
Supplement: Supplementary file 1 [file Table_1.XLSX]

## Sheet: Sheet1
Supplementary Table 1 The details of clinical trials in the treatment of COVID-19 with MSCs
No.	NCT number	Title	Mesenchymal Stem Cell Type	Autologous/allogeneic	Administration route	Number of cells infused	Number of Intervention	Follow-up period	Trial Phase	Endpoint classification	Primary endpoint	Actual or Estimated Study start Date	Locations	Trial overall status	Blinding	Treatment Allocation	Sample Size	Number of Arms
1	NCT04429763	Safety and Efficacy of Mesenchymal Stem Cells in the Management of Severe COVID-19 Pneumonia (CELMA)	Umbilical cord-derived MSCs	Allogeneic	Intravenous injection	1 x 10^6 cells/kg	Single dose	28 days	Phase 2	Efficacy/safety Study	Time to the occurrence of clinical deterioration	2020-07-01	Colombia	Not yet recruiting	Triple blind	Randomized	30	2
2	NCT04313322	Treatment of COVID-19 Patients Using Wharton's Jelly-Mesenchymal Stem Cells	Umbilical cord-derived MSCs	Allogeneic	Intravenous injection	NR	Single dose	8 weeks	Phase 1	Efficacy Study	Improvement of clinical symptoms	2020-03-16	Jordan	Recruiting	Open Label	NA	5	1
3	NCT04416139	Mesenchymal Stem Cell for Acute Respiratory Distress Syndrome Due for COVID-19	Umbilical cord-derived MSCs	Allogeneic	Intravenous injection	1 x 10^6 cells/ kg x 4 doses	Four doses	3 weeks	Phase 2	Efficacy Study	Functional Respiratory changes	2020-05-01	Mexico	Recruiting	Open label	Non-Randomized	10	2
4	NCT04456361	Use of Mesenchymal Stem Cells in Acute Respiratory Distress Syndrome Caused by COVID-19	Umbilical cord-derived MSCs	Allogeneic	Intravenous injection	10 x 10^7 cells x 5 doses	Five doses	14 days	Phase 1	Efficacy Study	Oxygen saturation	2020-04-16	Mexico	Active, not recruiting	Open label	NA	9	1
5	NCT04288102	Treatment With Human Umbilical Cord-derived Mesenchymal Stem Cells for Severe Corona Virus Disease 2019 (COVID-19)	Umbilical cord-derived MSCs	Allogeneic	Intravenous injection	4 x 10^7 cells x 3 doses	Three doses	90 days	Phase 2	Efficacy/safety Study	Evaluation of Pneumonia Improvement	2020-03-05	China	Active, not recruiting	Quadruple blind	Randomized	100	2
6	NCT04273646	Study of Human Umbilical Cord Mesenchymal Stem Cells in the Treatment of Severe COVID-19	Umbilical cord-derived MSCs	Allogeneic	Intravenous injection	0.5x10^6 cells/ kg x 4 doses	Four doses	96 weeks	NA	Efficacy/safety Study	Evaluation of Pneumonia Improvement	2020-04-20	China	Not yet recruiting	Open Label	Randomized	48	2
7	NCT04437823	Efficacy of Intravenous Infusions of Stem Cells in the Treatment of COVID-19 Patients	Umbilical cord-derived MSCs	Allogeneic	Intravenous injection	0.5x10^6 cells/ kg x 3 doses	Three doses	30 days	Phase 2	Efficacy/safety Study	Evaluation of Pneumonia improvement and incidence of adverse events	2020-06-01	Pakistan	Recruiting	Open Label	Randomized	20	2
8	NCT04494386	Umbilical Cord Lining Stem Cells (ULSC) in Patients With COVID-19 ARDS (ULSC)	Umbilical cord-derived MSCs	Allogeneic	Intravenous injection	10x10^7 cells x 4 doses	Four doses	12 months	Phase 1/2	Efficacy/safety Study	Incidence of adverse events	2020-07-23	United States	Recruiting	Triple blind	Randomized	60	3
9	NCT04371601	Safety and Effectiveness of Mesenchymal Stem Cells in the Treatment of Pneumonia of Coronavirus Disease 2019	Umbilical cord-derived MSCs	Allogeneic	Intravenous injection	1 x 10^6 cells/ kg x 4 doses	Four doses	12 months	Phase 1	Efficacy/safety Study	Improvement of pulmonary function	2020-03-01	China	Active, not recruiting	Open label	Randomized	60	2
10	NCT04457609	Administration of Allogenic UC-MSCs as Adjuvant Therapy for Critically-Ill COVID-19 Patients	Umbilical cord-derived MSCs	Allogeneic	Intravenous injection	1 x 10^6 cells/ kg	Single dose	15 days	Phase 1	Efficacy Study	Clinical improvement	2020-07-01	Indonesia	Recruiting	Triple blind	Randomized	40	2
11	NCT04490486	Umbilical Cord Tissue (UC) Derived Mesenchymal Stem Cells (MSCs) Versus Placebo to Treat Acute Pulmonary Inflammation Due to COVID-19 (COVID-19)	Umbilical cord-derived MSCs	Allogeneic	Intravenous injection	10 x 10^7 cells x 2 doses	Two doses	12 months	Phase 1	Efficacy/safety Study	Incidence of adverse events	2020-08-01	United States	Not yet recruiting	Double blind	Randomized	21	2
12	NCT04355728	Use of UC-MSCs for COVID-19 Patients	Umbilical cord-derived MSCs	Allogeneic	Intravenous injection	10 x 10^7 cells x 2 doses	Two doses	90 days	Phase 1/2	Efficacy/safety Study	Incidence of adverse events	2020-04-25	United States	Active, not recruiting	Double blind	Randomized	24	2
13	NCT04299152	Stem Cell Educator Therapy Treat the Viral Inflammation in COVID-19	Umbilical cord-derived MSCs	Allogeneic	Intravenous injection	NR	Single dose	4 weeks	Phase 2	Efficacy/safety Study	Feasibility and safety	2020-05-10	United States	Not yet recruiting	Single blind	Randomized	20	2
14	NCT04390152	Safety and Efficacy of Intravenous Wharton's Jelly Derived Mesenchymal Stem Cells in Acute Respiratory Distress Syndrome Due to COVID 19	Umbilical cord-derived MSCs	Allogeneic	Intravenous injection	5 x 10^7 cells x 2 doses	Two doses	6 months	Phase 1/2	Efficacy/safety Study	Mortality	2020-09-01	Colombia	Not yet recruiting	Quadruple blind	Randomized	40	2
15	NCT04452097	Use of hUC-MSC Product (BX-U001) for the Treatment of COVID-19 With ARDS	Umbilical cord-derived MSCs	Allogeneic	Intravenous injection	0.5/1.0/1.5x10^6 cells/ kg	Single dose	28 days	Phase 1	Safety Study	Incidence of adverse events	2020-09-01	United States	Not yet recruiting	Open label	Non-Randomized	9	3
16	NCT04393415	Using PRP and Cord Blood in Treatment of Covid -19	Umbilical cord-derived MSCs	Allogeneic	Intravenous injection	NR	NR	2 weeks	NA	Efficacy Study	Number of cured or improved patients	2020-05-25	Egypt	Recruiting	Double blind	Randomized	100	3
17	NCT04390139	Efficacy and Safety Evaluation of Mesenchymal Stem Cells for the Treatment of Patients With Respiratory Distress Due to COVID-19 (COVIDMES)	Umbilical cord-derived MSCs	Allogeneic	Intravenous injection	1 x 10^6 cells/ kg x 2 doses	Two doses	28 days	Phase 1/2	Efficacy/safety Study	Mortality	2020-05-13	Spain	Recruiting	Double blind	Randomized	30	2
18	NCT04398303	ACT-20 in Patients With Severe COVID-19 Pneumonia	Umbilical cord-derived MSCs	Allogeneic	Intravenous injection	1 x 10^6 cells/kg	Single dose	28 days	Phase 1/2	Efficacy/safety Study	Mortality	2020-05-01	United States	Not yet recruiting	Double blind	Randomized	70	3
19	NCT03042143	Repair of Acute Respiratory Distress Syndrome by Stromal Cell Administration (REALIST) (COVID-19) (REALIST)	Umbilical cord-derived MSCs	Allogeneic	Intravenous injection	40 x 10^7 cells	Single dose	28 days	Phase 1/2	Efficacy/safety Study	Oxygenation index and incidence of adverse events	2020-01-07	United Kingdom	Recruiting	Quadruple blind	Randomized	75	2
20	NCT04389450	Double-Blind, Multicenter, Study to Evaluate the Efficacy of PLX PAD for the Treatment of COVID-19	Umbilical cord-derived MSCs	Allogeneic	Intramuscular injection	NR	single/ two doses	8 weeks	Phase 2	Efficacy/safety Study	Number of ventilator free days	2020-08-01	United States	Recruiting	Quadruple blind	Randomized	140	5
21	NCT04269525	Umbilical Cord(UC)-Derived Mesenchymal Stem Cells(MSCs) Treatment for the 2019-novel Coronavirus(nCOV) Pneumonia	Umbilical cord-derived MSCs	Allogeneic	Intravenous injection	3.3 x 10^7 cells x 4 doses	Four doses	28 days	Phase 2	Efficacy/safety Study	Oxygenation index	2020-02-06	China	Recruiting	Open label	NA	16	1
22	NCT04333368	Cell Therapy Using Umbilical Cord-derived Mesenchymal Stromal Cells in SARS-CoV-2-related ARDS (STROMA-CoV2)	Umbilical cord-derived MSCs	Allogeneic	Intravenous injection	1 x 10^6 cells/ kg x 3 doses	Three doses	12 months	Phase 1/2	Efficacy Study	Oxygenation index	2020-04-06	France	Recruiting	Triple blind	Randomized	40	2
23	NCT04444271	Mesenchymal Stem Cell Infusion for COVID-19 Infection	Bone marrow-derived MSCs	Allogeneic	Intravenous injection	2 x 10^6 cells/kg x 2 doses	Two doses	30 days	Phase 2	Efficacy Study	Overall survival	2020-05-01	Pakistan	Recruiting	Open label	Randomized	20	2
24	NCT04346368	Bone Marrow-Derived Mesenchymal Stem Cell Treatment for Severe Patients With Coronavirus Disease 2019 (COVID-19)	Bone marrow-derived MSCs	Allogeneic	Intravenous injection	1x10^6 cells/ kg	Single dose	6 months	Phase 1/2	Efficacy/safety Study	Changes of clinical symptoms and side effects	2020-04-01	China	Not yet recruiting	Single blind	Randomized	20	2
25	NCT04371393	MSCs in COVID-19 ARDS	Bone marrow-derived MSCs	Allogeneic	Intravenous injection	2 x 10^6 cells/ kg x 2 doses	Two doses	12 months	Phase 3	Efficacy/safety Study	Mortality	2020-04-30	United States	Recruiting	Triple blind	Randomized	300	2
26	NCT04397796	Study of the Safety of Therapeutic Tx With Immunomodulatory MSC in Adults With COVID-19 Infection Requiring Mechanical Ventilation	Bone marrow-derived MSCs	Allogeneic	Intravenous injection	NR	NR	60 days	Phase 1	Efficacy/safety Study	Incidence of adverse events	2020-08-03	United States	Recruiting	Quadruple blind	Randomized	45	2
27	NCT04377334	Mesenchymal Stem Cells (MSCs) in Inflammation-Resolution Programs of Coronavirus Disease 2019 (COVID-19) Induced Acute Respiratory Distress Syndrome (ARDS)	Bone marrow-derived MSCs	Allogeneic	Intravenous injection	NR	NR	28 days	Phase 2	Efficacy Study	Improvement of clinical symptoms	2020-10-01	Germany	Not yet recruiting	Open label	Randomized	40	2
28	NCT04492501	Investigational Treatments for COVID-19 in Tertiary Care Hospital of Pakistan	Bone marrow-derived MSCs	Allogeneic	Intravenous injection	2 x 10^6 cells/ kg	Single dose	90 days	NA	Efficacy Study	Overall survival	2020-04-01	Pakistan	Completed	Open label	Non-Randomized	600	4
29	NCT04447833	Mesenchymal Stromal Cell Therapy For The Treatment Of Acute Respiratory Distress Syndrome (ARDS-MSC-205)	Bone marrow-derived MSCs	Allogeneic	Intravenous injection	1.0/2.0 x10^6 cells/ kg	Single dose	5 years	Phase 1	Efficacy/safety Study	Incidence of adverse events	2020-06-17	Sweden	Recruiting	Open label	NA	9	1
30	NCT04345601	Mesenchymal Stromal Cells for the Treatment of SARS-CoV-2 Induced Acute Respiratory Failure (COVID-19 Disease)	Bone marrow-derived MSCs	Allogeneic	Intravenous injection	10 x 10^7 cells x 2 doses	Two doses	28 days	Phase 1	Efficacy/safety Study	Incidence of adverse events	2020-08-01	United States	Not yet recruiting	Open Label	Randomized	30	2
31	NCT04400032	Cellular Immuno-Therapy for COVID-19 Acute Respiratory Distress Syndrome - Vanguard (CIRCA-19)	Bone marrow-derived MSCs	Allogeneic	Intravenous injection	2.5/5.0/9.0x10^7 cells x 3 doses	Three doses	28 days	Phase 1	Efficacy/safety Study	Incidence of adverse events	2020-05-01	Canada	Not yet recruiting	Open label	Randomized	9	1
32	NCT04467047	Safety and Feasibility of Allogenic MSC in the Treatment of COVID-19 (COVID19)	Bone marrow-derived MSCs	Allogeneic	Intravenous injection	1 x 10^6 cells/kg	Single dose	60 days	Phase 1	Efficacy/safety Study	Overall survival	2020-07-25	Spain	Not yet recruiting	Open label	NA	10	1
33	NCT04367077	MultiStem Administration for COVID-19 Induced ARDS (MACoVIA)	Bone marrow-derived MSCs	Allogeneic	Intravenous injection	NR	NR	60 days	Phase 2/3	Efficacy/safety Study	Ventilator-Free Days	2020-04-28	United States	Recruiting	Quadruple blind	Randomized	400	2
34	NCT04428801	Autologous Adipose-derived Stem Cells (AdMSCs) for COVID-19	Adipose-derived MSCs	Autologous	Intravenous injection	20 x 10^7 cells x 3 doses	Three doses	6 months	Phase 2	Efficacy/safety Study	Incidence of all adverse events	2020-08-01	United States	Not yet recruiting	Double blind	Randomized	200	2
35	NCT04486001	Study of Intravenous Administration of Allogeneic Adipose Stem Cells for COVID-19	Adipose-derived MSCs	Allogeneic	Intravenous injection	NR	Single dose	3 months	Phase 1	Efficacy/safety Study	Incidence of all adverse events	2020-08-15	United States	Not yet recruiting	Open label	NA	20	1
36	NCT04366323	Clinical Trial to Assess the Safety and Efficacy of Intravenous Administration of Allogeneic Adult Mesenchymal Stem Cells of Expanded Adipose Tissue in Patients With Severe Pneumonia Due to COVID-19	Adipose-derived MSCs	Allogeneic	Intravenous injection	8 x 10^7 cells x 2 doses	Two doses	12 months	Phase 1/2	Efficacy/safety Study	Adverse Events and overall Survival	2020-04-27	Spain	Recruiting	Open label	Randomized	26	2
37	NCT04362189	Efficacy and Safety Study of Allogeneic HB-adMSCs for the Treatment of COVID-19	Adipose-derived MSCs	Allogeneic	Intravenous injection	10 x10^7 cells x 4 doses	Four doses	28 days	Phase 2	Efficacy/safety Study	Improvement of clinical symptoms	2020-06-30	United States	Active, not recruiting	Quadruple blind	Randomized	100	2
38	NCT04348461	BAttLe Against COVID-19 Using MesenchYmal Stromal Cells	Adipose-derived MSCs	Allogeneic	Intravenous injection	1.5 x 10^6 cells/ kg x 2 doses	Two doses	6 months	Phase 2	Efficacy/safety Study	Survival and Adverse Event Rate	2020-04-06	Spain	Not yet recruiting	Quadruple blind	Randomized	100	2
39	NCT04276987	A Pilot Clinical Study on Inhalation of Mesenchymal Stem Cells Exosomes Treating Severe Novel Coronavirus Pneumonia	Adipose-derived MSCs	Allogeneic	Aerosol inhalation	2.0 x 10^7 cells x 5 doses	Five doses	28 days	Phase 1	Efficacy/safety Study	Incidence of adverse events	2020-02-15	China	Not yet recruiting	Open label	NA	30	1
40	NCT04302519	Novel Coronavirus Induced Severe Pneumonia Treated by Dental Pulp Mesenchymal Stem Cells	Dental pulp-derived MSCs	Allogeneic	Intravenous injection	1 x10^6 cells /kg x 3 doses	Three doses	14 days	Phase 1	Efficacy Study	Improvement of clinical symptoms	2020-03-05	China	Not yet recruiting	Open label	NA	24	1
41	NCT04336254	Safety and Efficacy Study of Allogeneic Human Dental Pulp Mesenchymal Stem Cells to Treat Severe COVID-19 Patients	Dental pulp-derived MSCs	allogeneic	Intravenous injection	3 x 10^7 cells x 3 doses	Three doses	28 days	Phase 1/2	Efficacy/safety Study	Improvement of clinical symptoms	2020-04-06	China	Recruiting	Triple blind	Randomized	20	2
42	NCT04461925	Treatment of Coronavirus COVID-19 Pneumonia (Pathogen SARS-CoV-2) With Cryopreserved Allogeneic P_MMSCs and UC-MMSCs	Placenta-derived MSCs	Allogeneic	Intravenous injection	1 x 10^6 cells/ kg x 3 doses	Three doses	8 weeks	Phase 1/2	Efficacy Study	Improvement of pulmonary function	2020-05-02	Ukraine	Recruiting	Open label	Non-Randomized	30	2
43	NCT04382547	Treatment of Covid-19 Associated Pneumonia With Allogenic Pooled Olfactory Mucosa-derived Mesenchymal Stem Cells	Olfactory mucosa-derived MSCs	Allogeneic	Intravenous injection	NR	NR	3 weeks	Phase 1/2	Efficacy/safety Study	Number of cured patients	2020-05-11	Belarus	Enrolling by invitation	Open label	Non-Randomized	40	2
44	NCT04315987	NestaCell® Mesenchymal Stem Cell to Treat Patients With Severe COVID-19 Pneumonia (HOPE)	NR	NR	Intravenous injection	2 x 10^7 cells x 4 doses	Four doses	10 days	Phase 2	Efficacy Study	Improvement of clinical symptoms	2020-07-01	Brazil	Not yet recruiting	Quadruple blind	Randomized	90	2
45	NCT04252118	Mesenchymal Stem Cell Treatment for Pneumonia Patients Infected With COVID-19	NR	NR	Intravenous injection	3x10^7 cells x 3 doses	Three doses	28 days	Phase 1	Efficacy/safety Study	Improvement of clinical symptoms and adverse events	2020-01-27	China	Recruiting	Open Label	Non-Randomized	20	2
46	NCT04339660	Clinical Research of Human Mesenchymal Stem Cells in the Treatment of COVID-19 Pneumonia	NR	NR	Intravenous injection	1 x 10^6 cells/ kg	Single dose	4 weeks	Phase 1/2	Efficacy/safety Study	Evaluation of Pneumonia improvement	2020-02-01	China	Recruiting	Triple blind	Randomized	30	2
47	NCT04366063	Mesenchymal Stem Cell Therapy for SARS-CoV-2-related Acute Respiratory Distress Syndrome	NR	Allogeneic	Intravenous injection	10x10^7 cells	Single/ two doses	28 days	Phase 2/3	Efficacy/safety Study	Improvement of clinical symptoms and incidence of adverse events	2020-04-05	Iran	Recruiting	Open label	Randomized	60	3
48	NCT04392778	Clinical Use of Stem Cells for the Treatment of Covid-19	NR	NR	Intravenous injection	3 x 10^6 cells/ kg x 3 doses	Three doses	3 months	Phase 1/2	Efficacy Study	Improvement of clinical symptoms	2020-04-01	Turkey	Recruiting	Quadruple blind	Randomized	30	3
49	NCT04361942	Treatment of Severe COVID-19 Pneumonia With Allogeneic Mesenchymal Stromal Cells (COVID_MSV) (COVID_MSV)	NR	Allogeneic	Intravenous injection	1 x 10^6 cells/kg	Single dose	180 days	Phase 2	Efficacy Study	Mortality	2020-04-01	Spain	Recruiting	Triple blind	Randomized	24	2
50	NCT04491240	Evaluation of Safety and Efficiency of Method of Exosome Inhalation in SARS-CoV-2 Associated Pneumonia (COVID-19EXO)	NR	Allogeneic	Aerosol inhalation	0.5-2.0 x 10^10 of nanoparticles (exosomes) x 20 doses	Twice a day during 10 days	30 days	Phase 1/2	Efficacy/safety Study	Incidence of adverse events	2020-07-20	Russia	Enrolling by invitation	Triple blind	Randomized	90	3
51	NCT04466098	Multiple Dosing of Mesenchymal Stromal Cells in Patients With ARDS (COVID-19)	NR	Allogeneic	Intravenous injection	30 x 10^7 cells x 3 doses	Three doses	28 days	Phase 2	Efficacy/safety Study	Incidence of adverse events	2020-07-30	United States	Recruiting	Triple blind	Randomized	30	2
NR: Not reported; NA: Not appliable.
